# Supplementary material for: Phylogenetic analysis of HIV-1 shows frequent cross-country transmission and local population expansions
Source: Virus Evol. 2021 Jun 9;7(2):veab055. doi: 10.1093/ve/veab055 (PMC8438898; doi:10.1093/ve/veab055)
Supplement: veab055_Supp [file veab055_supp.zip]

Archive with 10 entries (10 files):
- Clean_supplementary_VEVOLU-2020-147_R4.docx
- Supplementary_Figure_1_temporal_distribution.pdf
- Supplementary_Figure_2_B_start_lanl_tree.pdf
- Supplementary_Figure_3_C_start_lanl_tree.pdf
- Supplementary_Figure_4_A_start_lanl_tree.pdf
- Supplementary_Figure_5_CRF01_AE_start_lanl_tree.pdf
- Supplementary_Figure_6_B_country_shuffled.pdf
- Supplementary_Figure_7_C_country_shuffled.pdf
- Supplementary_Figure_8_A_country_shuffled.pdf
- Supplementary_Figure_9_CRF01_AE_country_shuffled.pdf
